# Supplementary material for: A cohort study of forced vital capacity, airway obstruction, and survival in the multinational Burden of Obstructive Lung Disease study
Source: Int J Epidemiol. 2026 Jun 7;55(3):dyag093. doi: 10.1093/ije/dyag093 (PMC13242796; doi:10.1093/ije/dyag093)
Supplement: dyag093_Supplementary_Data [file dyag093_supplementary_data.zip]

Archive with 3 entries (3 files):
- 01-Jun-2026_100903_ije-2026-01-0009-File007.docx
- 04-Jun-2026_055306_ije-2026-01-0009-File007.docx
- ije-2026-01-0009-File007.docx
